# Supplementary material for: 3D Printed Punctal Plugs for Controlled Ocular Drug Delivery
Source: Pharmaceutics. 2021 Sep 8;13(9):1421. doi: 10.3390/pharmaceutics13091421 (PMC8464872; doi:10.3390/pharmaceutics13091421)
Supplement: Supplementary file 1 [file pharmaceutics-13-01421-s001.zip]

Archive with 1 entries (1 files):
- pharmaceutics-1360299-supplementary.pdf
